# Supplementary material for: Genetic Contributions to The Association Between Adult Height and Head and Neck Cancer: A Mendelian Randomization Analysis
Source: Sci Rep. 2018 Mar 14;8:4534. doi: 10.1038/s41598-018-22626-w (PMC5852094; doi:10.1038/s41598-018-22626-w)
Supplement: Supplementary file 1 — Supplementary Information [file 41598_2018_22626_MOESM1_ESM.xlsx]

## Sheet: Title page
	GENETIC CONTRIBUTIONS TO THE ASSOCIATION BETWEEN ADULT HEIGHT AND HEAD AND NECK CANCER: A MENDELIAN RANDOMIZATION ANALYSIS. Roberta Pastorino1$, Anna Puggina1$,*, Robert Carreras-Torres2$, Pagona Lagiou3, Ivana Holcátová4, Lorenzo Richiardi5, Kristina Kjaerheim6, Antonio Agudo7, Xavier Castellsagué7,8, Tatiana V. Macfarlane9, Luigi Barzan10, Cristina Canova11,12, Nalin S. Thakker13, David I. Conw…

## Sheet: Table S1
Table S1. Sample distribution from the central Europe and ARCAGE genome-wide studies [32] after quality control steps.
		Controls						HNC
		Females			Males			Females			Males
Country	Study	n	mean height (SD)		n	mean height (SD)		n	mean height (SD)		n	mean height (SD)
Croazia	ARCAGE	5	160.2 (4.3)		32	175.4 (5.2)		7	163.6 (4.9)		32	175.3 (7.4)
Czech Republic	ARCAGE, central Europe	162	164.2 (6.3)		371	176.0 (6.3)		24	165.6 (5.9)		128	172.9 (6.3)
France	ARCAGE	7	161.6 (4.8)		153	170.9 (7.0)		8	162.5 (2.7)		191	170.4 (6.0)
Greece	ARCAGE	39	161.0 (5.9)		107	171.8 (7.0)		37	158.6 (6.1)		164	171.7 (7.2)
Ireland	ARCAGE	9	160.2 (14.7)		3	168.0 (11.4)		4	157.6 (2.1)		20	175.1 (7.6)
Italy	ARCAGE	96	162.5 (6.3)		306	173.1 (6.7)		90	161.2 (6.4)		297	171.5 (6.2)
Norway	ARCAGE	50	165.5 (7.1)		69	180.7 (6.4)		37	164.2 (5.3)		93	180.1 (6.7)
Poland	central Europe	232	160.2 (6.3)		507	173.3 (6.5)		43	162.4 (6.1)		164	171.8 (6.0)
Romania	central Europe	46	161.2 (7.4)		98	172.7 (6.8)		15	162.4 (5.8)		99	171.8 (6.8)
Russia	central Europe	138	160.9 (5.5)		550	172.8 (6.4)		22	161.6 (5.7)		297	171.8 (6.5)
Slovakia	central Europe	37	162.9 (6.3)		131	174.9 (6.5)		1	158.8		26	173.5 (7.1)
Spain	ARCAGE	22	157.8 (4.3)		43	168.7 (9.1)		9	156.6 (5.1)		59	166.4 (6.8)
United Kingdom	ARCAGE	74	161.2 (7.4)		190	174.9 (8.5)		61	160.4 (6.9)		154	174.2 (7.3)
Pooled		917	161.8 (6.7)		2560	173.7 (7.0)		358	161.6 (6.3)		1724	172.3 (7.0)
Note: SD: standard deviation.

## Sheet: Figure S1
	Figure S1. Power estimates of MR analysis.

## Sheet: Table S2
Table S2. High-quality height-related SNPs imputed from recently published GWAS [31] and used to derive the weighted GRS.
dbSNP ID	Chromosome name	Chromosome position start (bp)	Effect allele	Other allele	Beta*	SE Beta	BetaYG**	SE BetaYG	Pvalue YG
rs425277	1	2 059 032	T	C	0.028	0.003	-0.019	0.053	0.72
rs9434723	1	9 214 869	A	G	0.028	0.004	0.038	0.060	0.53
rs10779751	1	11 206 923	A	G	0.02	0.003	0.006	0.049	0.9
rs2284746	1	17 179 262	C	G	-0.04	0.003	-0.012	0.046	0.79
rs12137162	1	19 635 983	A	C	0.019	0.003	0.003	0.049	0.95
rs212524	1	21 455 898	T	C	-0.021	0.003	-0.026	0.047	0.57
rs1014987	1	22 371 411	C	G	-0.02	0.004	0.030	0.052	0.56
rs2806561	1	23 377 382	A	G	0.027	0.003	0.042	0.043	0.34
rs926438	1	25 626 225	T	C	0.018	0.003	-0.057	0.047	0.22
rs17163588	1	26 322 596	T	C	0.028	0.004	-0.002	0.060	0.98
rs2219320	1	26 676 017	T	C	0.022	0.004	-0.045	0.054	0.4
rs16834765	1	32 144 029	T	C	0.045	0.006	0.262	0.092	0.004
rs7544462	1	37 735 343	A	C	0.032	0.005	-0.040	0.093	0.67
rs6600365	1	41 328 840	T	C	-0.027	0.003	-0.001	0.044	0.99
rs564914	1	47 687 820	A	T	-0.025	0.003	-0.007	0.046	0.88
rs12855	1	51 212 681	T	C	0.036	0.005	0.086	0.075	0.26
rs17387330	1	53 892 166	A	G	0.018	0.003	-0.025	0.048	0.6
rs6691924	1	54 726 833	T	C	0.031	0.005	-0.103	0.070	0.14
rs2815379	1	67 283 062	A	G	-0.018	0.003	-0.028	0.049	0.58
rs2046158	1	86 103 358	T	C	-0.024	0.004	0.039	0.060	0.52
rs7551732	1	88 911 629	A	T	0.027	0.003	0.003	0.045	0.95
rs2811594	1	93 115 870	A	G	-0.023	0.003	0.005	0.046	0.91
rs17113369	1	95 559 811	T	C	0.07	0.013	-0.002	0.109	0.99
rs7517682	1	103 292 177	A	G	-0.022	0.003	0.077	0.046	0.09
rs12120956	1	113 004 094	A	G	-0.025	0.004	0.033	0.056	0.56
rs1321666	1	118 293 575	T	C	-0.017	0.003	-0.013	0.044	0.77
rs9428104	1	118 657 110	A	G	-0.044	0.003	0.027	0.053	0.61
rs1409156	1	119 293 307	A	G	-0.018	0.003	-0.031	0.051	0.55
rs12144094	1	120 066 346	C	G	0.023	0.004	0.073	0.062	0.23
rs6658763	1	145 158 997	T	C	-0.034	0.005	0.071	0.074	0.34
rs3767627	1	148 205 522	T	C	0.031	0.004	-0.013	0.058	0.83
rs2298265	1	149 525 667	T	C	-0.03	0.005	0.017	0.064	0.79
rs6688100	1	158 666 210	T	C	0.016	0.003	-0.023	0.044	0.61
rs4656220	1	168 915 901	T	C	0.022	0.003	0.015	0.050	0.76
rs6694089	1	170 350 504	A	G	0.027	0.004	0.000	0.048	1
rs12125882	1	170 408 026	A	T	-0.025	0.004	-0.016	0.047	0.73
rs2421992	1	170 507 874	T	C	0.031	0.004	0.054	0.050	0.29
rs17369123	1	170 622 464	T	C	0.027	0.004	-0.004	0.060	0.95
rs1325596	1	175 060 689	A	G	0.025	0.003	-0.080	0.044	0.07
rs4652773	1	181 321 450	A	G	0.024	0.003	0.000	0.045	1
rs3814333	1	182 273 742	T	C	0.049	0.003	0.028	0.051	0.58
rs2275325	1	202 067 358	C	G	0.019	0.003	-0.030	0.049	0.55
rs10863936	1	210 304 421	A	G	-0.021	0.003	0.005	0.043	0.91
rs6540834	1	212 694 042	T	C	-0.028	0.003	0.021	0.045	0.64
rs1244981	1	213 113 515	A	G	0.025	0.004	-0.010	0.061	0.87
rs10495098	1	216 582 933	T	G	0.021	0.003	0.003	0.044	0.95
rs991967	1	216 682 074	A	C	-0.038	0.003	0.043	0.048	0.37
rs12411277	1	217 042 098	A	G	-0.023	0.003	0.020	0.045	0.66
rs4428898	1	217 806 589	A	G	-0.022	0.003	-0.067	0.044	0.13
rs1935157	1	219 383 881	C	G	-0.024	0.003	0.016	0.049	0.75
rs1544196	1	222 699 405	A	G	-0.019	0.004	0.005	0.052	0.92
rs6696239	1	225 816 691	A	G	-0.038	0.004	0.003	0.059	0.96
rs11799609	1	241 684 940	T	G	0.026	0.004	0.132	0.071	0.06
rs17038954	2	1 624 680	T	C	0.04	0.006	0.035	0.094	0.71
rs10048625	2	1 754 655	T	C	0.023	0.004	0.044	0.067	0.51
rs3885668	2	10 095 930	T	C	-0.022	0.003	0.038	0.050	0.46
rs2345835	2	18 438 433	T	C	-0.019	0.003	-0.101	0.045	0.03
rs13006748	2	20 015 300	C	G	0.023	0.003	0.012	0.052	0.82
rs7561273	2	24 101 018	A	G	-0.023	0.003	-0.009	0.044	0.83
rs2278483	2	24 893 586	T	C	0.032	0.003	0.094	0.051	0.06
rs2289195	2	25 316 987	A	G	0.042	0.003	0.033	0.046	0.47
rs10460566	2	25 336 625	A	G	-0.024	0.004	0.059	0.053	0.26
rs780094	2	27 594 741	T	C	-0.021	0.003	-0.130	0.052	0.01
rs6751657	2	33 258 655	T	C	-0.021	0.003	-0.046	0.044	0.3
rs711245	2	36 622 379	A	G	-0.023	0.003	0.034	0.048	0.47
rs6544089	2	37 612 249	T	C	0.018	0.003	0.016	0.046	0.73
rs13416119	2	42 316 434	A	G	0.029	0.005	-0.036	0.079	0.65
rs9309101	2	43 483 116	A	G	-0.02	0.003	0.007	0.047	0.88
rs897080	2	44 627 706	T	C	-0.033	0.003	-0.006	0.053	0.91
rs17032525	2	44 760 835	A	G	0.032	0.005	-0.053	0.077	0.49
rs12474201	2	46 774 789	A	G	0.029	0.003	0.099	0.048	0.04
rs354196	2	54 819 911	A	G	-0.021	0.003	-0.034	0.046	0.46
rs1367226	2	55 943 044	A	G	-0.039	0.003	0.058	0.044	0.19
rs3791679	2	55 950 396	A	G	0.084	0.004	0.028	0.049	0.57
rs3791673	2	55 967 042	A	G	-0.053	0.008	-0.032	0.100	0.75
rs7568069	2	71 437 993	A	G	-0.021	0.003	-0.061	0.044	0.17
rs11684404	2	88 705 737	T	C	-0.032	0.003	-0.020	0.048	0.67
rs13388725	2	108 413 622	A	G	-0.018	0.003	-0.047	0.049	0.33
rs2166898	2	121 329 129	A	G	-0.027	0.004	0.119	0.063	0.06
rs7567288	2	134 151 294	T	C	-0.028	0.004	-0.016	0.061	0.8
rs4953951	2	135 903 815	T	C	-0.035	0.005	0.026	0.061	0.67
rs749234	2	144 947 819	A	G	0.018	0.003	0.011	0.048	0.83
rs540652	2	169 415 674	T	C	0.021	0.003	-0.019	0.047	0.68
rs12987566	2	171 860 892	T	C	0.023	0.003	0.018	0.052	0.73
rs6746356	2	174 524 144	A	C	0.019	0.003	-0.013	0.052	0.8
rs7567851	2	178 392 966	C	G	0.039	0.006	0.030	0.076	0.69
rs833152	2	182 927 346	A	C	-0.016	0.003	-0.025	0.045	0.58
rs12693589	2	191 540 907	T	C	-0.022	0.003	-0.039	0.052	0.46
rs6435143	2	202 902 501	A	C	0.019	0.003	-0.016	0.046	0.73
rs12329133	2	217 643 361	T	C	-0.018	0.003	0.000	0.046	0.99
rs17181956	2	217 854 325	T	C	-0.029	0.005	0.076	0.081	0.35
rs994533	2	217 992 523	C	G	-0.031	0.003	0.047	0.046	0.31
rs1864439	2	218 324 878	T	C	0.035	0.005	-0.051	0.081	0.53
rs992157	2	218 863 025	A	G	0.018	0.003	-0.079	0.045	0.08
rs2305833	2	219 013 648	C	G	0.022	0.003	-0.049	0.047	0.3
rs4674354	2	219 611 967	T	C	0.022	0.004	0.021	0.051	0.68
rs12470505	2	219 616 613	T	G	0.046	0.005	0.006	0.076	0.93
rs12621643	2	223 626 227	T	G	-0.019	0.003	-0.050	0.056	0.37
rs6761041	2	224 738 373	T	C	0.024	0.003	0.009	0.044	0.83
rs6733349	2	231 976 556	T	C	0.023	0.003	0.065	0.047	0.16
rs4973429	2	232 086 062	T	G	-0.02	0.003	-0.053	0.047	0.26
rs2679184	2	232 487 467	T	C	0.025	0.004	-0.088	0.049	0.07
rs749052	2	232 504 854	T	C	0.053	0.007	0.072	0.087	0.41
rs3116168	2	232 698 075	T	C	-0.022	0.004	0.031	0.047	0.51
rs2343240	2	232 795 727	T	C	0.06	0.01	-0.019	0.131	0.89
rs13393800	2	233 150 335	A	G	0.022	0.003	-0.039	0.051	0.44
rs4344931	2	241 467 200	A	C	-0.019	0.003	-0.005	0.049	0.92
rs11687941	2	241 840 083	C	G	0.025	0.003	0.006	0.048	0.9
rs2633761	3	4 703 104	A	G	0.017	0.003	0.007	0.044	0.88
rs13078528	3	11 621 954	A	G	0.046	0.006	0.090	0.098	0.36
rs2596831	3	12 607 652	C	G	-0.018	0.003	0.029	0.044	0.5
rs2597513	3	13 530 836	T	C	-0.042	0.005	-0.025	0.071	0.72
rs11708412	3	13 708 625	A	G	0.021	0.004	-0.055	0.055	0.32
rs9816693	3	38 022 958	C	G	0.031	0.004	0.022	0.061	0.72
rs3915129	3	41 218 746	T	G	-0.016	0.003	-0.011	0.045	0.81
rs2240919	3	52 806 741	C	G	0.023	0.003	-0.015	0.047	0.75
rs2581830	3	53 109 138	T	C	0.025	0.003	-0.007	0.045	0.87
rs2034172	3	55 386 803	A	G	-0.018	0.003	-0.019	0.050	0.71
rs9835332	3	56 642 722	C	G	-0.028	0.003	0.011	0.044	0.8
rs1658351	3	57 988 613	T	C	-0.023	0.003	0.024	0.053	0.66
rs6794009	3	61 488 535	A	G	-0.016	0.003	0.022	0.044	0.62
rs17806888	3	67 499 012	T	C	0.033	0.005	-0.129	0.073	0.08
rs2175513	3	68 705 056	A	G	-0.017	0.003	0.023	0.045	0.62
rs12330322	3	72 538 045	T	C	-0.034	0.004	0.032	0.054	0.55
rs7633464	3	100 198 513	A	G	0.016	0.003	-0.028	0.045	0.54
rs9825951	3	100 752 611	A	T	-0.02	0.003	-0.049	0.050	0.32
rs1797625	3	114 309 105	A	T	-0.018	0.003	0.015	0.045	0.74
rs1533269	3	115 697 301	A	C	-0.021	0.003	0.043	0.047	0.36
rs1546391	3	116 180 147	C	G	-0.042	0.006	-0.008	0.083	0.92
rs6439168	3	130 533 633	A	G	-0.038	0.004	0.067	0.054	0.22
rs4974480	3	135 661 252	A	T	-0.037	0.004	0.096	0.046	0.04
rs6762606	3	135 862 442	T	C	0.021	0.004	0.061	0.049	0.21
rs9880211	3	137 590 239	A	G	-0.032	0.003	0.078	0.050	0.12
rs724016	3	142 588 260	A	G	-0.078	0.003	-0.067	0.045	0.13
rs936339	3	144 018 195	T	C	0.022	0.004	0.038	0.057	0.51
rs4325879	3	158 334 678	T	C	-0.022	0.004	-0.001	0.054	0.98
rs6441170	3	159 289 654	T	C	-0.022	0.003	0.047	0.045	0.3
rs7652177	3	173 451 771	C	G	-0.037	0.003	-0.017	0.044	0.7
rs509035	3	173 646 143	A	G	0.029	0.003	-0.033	0.049	0.5
rs9858528	3	184 838 099	A	G	0.021	0.003	0.090	0.051	0.08
rs16860216	3	186 971 576	A	G	-0.051	0.005	-0.014	0.051	0.78
rs2300921	3	187 133 695	T	C	-0.023	0.003	0.059	0.044	0.19
rs4686904	3	188 921 216	T	C	-0.022	0.003	0.074	0.047	0.12
rs7646824	3	192 298 672	A	G	0.027	0.005	-0.065	0.072	0.37
rs9841435	3	192 593 854	A	G	-0.019	0.003	0.004	0.047	0.94
rs3958122	4	1 663 729	T	C	0.027	0.003	-0.004	0.047	0.94
rs867245	4	2 188 686	C	G	0.039	0.006	0.236	0.096	0.01
rs11722554	4	5 067 784	A	G	-0.059	0.01	0.134	0.104	0.2
rs6446315	4	5 086 488	A	G	-0.025	0.004	-0.134	0.060	0.03
rs868489	4	7 106 154	T	C	-0.021	0.004	-0.042	0.055	0.44
rs6829680	4	7 963 233	A	G	0.016	0.003	-0.029	0.045	0.52
rs2302580	4	8 659 534	T	C	-0.029	0.004	-0.015	0.052	0.78
rs763318	4	12 572 672	A	G	-0.025	0.003	-0.014	0.045	0.77
rs4834927	4	12 803 189	A	G	-0.022	0.003	-0.010	0.046	0.84
rs7692995	4	17 545 732	T	C	0.101	0.005	-0.018	0.059	0.76
rs961014	4	17 619 482	A	G	0.038	0.003	-0.001	0.046	0.98
rs16994718	4	38 364 757	T	C	-0.025	0.004	0.000	0.063	1
rs2306596	4	39 020 335	A	C	0.02	0.003	0.008	0.044	0.85
rs1996422	4	48 382 108	A	G	-0.022	0.003	0.083	0.049	0.09
rs13113518	4	56 094 405	T	C	-0.017	0.003	0.004	0.046	0.92
rs17081935	4	57 518 233	T	C	0.03	0.004	-0.013	0.057	0.82
rs9993613	4	73 694 878	T	G	0.03	0.003	0.029	0.049	0.55
rs17556750	4	82 374 592	A	C	0.044	0.003	-0.037	0.056	0.51
rs11731978	4	88 413 194	A	G	0.024	0.004	0.009	0.064	0.88
rs6813055	4	88 849 055	A	T	0.017	0.003	0.056	0.045	0.21
rs12639764	4	106 435 654	T	C	0.027	0.003	0.000	0.046	1
rs1562975	4	109 628 057	A	G	0.025	0.003	0.011	0.051	0.84
rs7659107	4	114 961 698	A	G	-0.024	0.004	-0.005	0.057	0.93
rs6838153	4	122 940 449	A	G	-0.021	0.003	-0.013	0.046	0.78
rs12513181	4	124 055 106	A	C	-0.019	0.003	-0.030	0.049	0.55
rs11100790	4	144 662 061	T	C	-0.021	0.004	0.003	0.055	0.95
rs7654571	4	145 540 456	A	G	0.023	0.004	0.047	0.058	0.42
rs6845999	4	145 785 276	T	C	0.024	0.003	0.063	0.044	0.15
rs1812175	4	145 794 294	A	G	-0.052	0.005	-0.043	0.060	0.47
rs17777628	4	145 812 136	A	G	-0.045	0.008	0.141	0.115	0.22
rs4240326	4	146 058 714	A	G	0.023	0.003	0.027	0.048	0.58
rs13133465	4	146 412 068	C	G	0.041	0.007	-0.092	0.099	0.35
rs13150868	4	152 400 121	T	G	0.018	0.003	0.007	0.045	0.87
rs955748	4	184 452 669	A	G	-0.028	0.003	-0.060	0.051	0.24
rs17410035	5	31 576 899	T	G	0.017	0.003	0.000	0.047	0.99
rs3811958	5	32 807 800	A	G	-0.052	0.004	0.006	0.049	0.91
rs9292468	5	32 854 830	T	C	0.053	0.004	-0.010	0.045	0.83
rs13183624	5	32 856 925	A	G	-0.025	0.004	-0.017	0.053	0.75
rs11745439	5	33 265 791	A	G	-0.022	0.003	-0.017	0.049	0.73
rs1004202	5	36 101 220	C	G	-0.018	0.003	0.003	0.045	0.95
rs301901	5	37 082 383	A	G	0.026	0.003	-0.020	0.044	0.64
rs3812040	5	39 461 777	T	C	0.024	0.003	0.086	0.051	0.09
rs2961830	5	50 490 489	A	T	0.019	0.003	0.009	0.046	0.84
rs7716219	5	54 990 828	T	C	0.029	0.003	0.004	0.048	0.94
rs2662027	5	56 290 242	T	G	-0.032	0.005	0.042	0.068	0.54
rs7727731	5	64 710 202	T	C	0.033	0.005	-0.066	0.076	0.39
rs9291926	5	67 635 412	T	G	0.019	0.003	-0.079	0.050	0.12
rs820848	5	74 000 416	A	G	-0.021	0.004	-0.025	0.056	0.66
rs12519505	5	77 541 632	T	C	-0.023	0.004	0.078	0.054	0.14
rs7712162	5	78 980 927	T	C	0.024	0.004	-0.002	0.059	0.97
rs6894139	5	88 363 538	T	G	0.031	0.003	0.049	0.048	0.31
rs2247870	5	90 187 345	A	G	0.017	0.003	0.084	0.043	0.05
rs12186664	5	95 655 981	A	T	-0.021	0.003	0.009	0.047	0.85
rs6594336	5	108 100 984	T	C	-0.024	0.003	-0.001	0.045	0.98
rs13177718	5	108 141 243	T	C	-0.054	0.006	-0.004	0.086	0.97
rs1582931	5	122 685 098	A	G	-0.028	0.003	-0.031	0.050	0.54
rs6887276	5	127 406 193	C	G	-0.018	0.003	0.021	0.044	0.64
rs26024	5	127 723 921	A	C	-0.023	0.003	-0.093	0.047	0.05
rs39623	5	129 082 520	A	T	0.045	0.005	-0.052	0.086	0.54
rs7701414	5	131 613 857	A	G	-0.041	0.003	0.021	0.044	0.64
rs6596075	5	131 770 127	C	G	-0.023	0.004	-0.055	0.061	0.37
rs9327705	5	134 538 202	A	G	0.02	0.004	0.014	0.055	0.8
rs4624820	5	141 661 972	A	G	0.018	0.003	0.007	0.044	0.88
rs2974438	5	168 183 481	A	G	-0.038	0.004	-0.017	0.057	0.76
rs4620037	5	170 807 702	A	C	0.035	0.004	0.010	0.054	0.85
rs1529701	5	170 933 582	T	C	-0.024	0.003	0.044	0.050	0.38
rs12153391	5	171 136 043	A	C	-0.024	0.004	0.041	0.060	0.5
rs1368380	5	171 218 237	T	C	0.021	0.004	-0.065	0.044	0.14
rs17075869	5	172 743 886	T	C	0.03	0.005	-0.015	0.077	0.84
rs7733195	5	172 927 230	A	G	-0.028	0.003	-0.093	0.046	0.04
rs4868645	5	175 879 724	T	G	-0.016	0.003	-0.005	0.044	0.91
rs11950938	5	176 508 899	C	G	-0.052	0.009	-0.191	0.151	0.21
rs12055154	5	176 608 029	A	G	0.065	0.01	-0.014	0.155	0.93
rs11750568	5	178 468 319	A	G	0.019	0.003	-0.015	0.046	0.75
rs6879260	5	179 663 620	T	C	-0.027	0.003	-0.013	0.046	0.77
rs932445	6	2 112 224	T	C	0.021	0.003	0.061	0.046	0.19
rs163071	6	2 138 061	C	G	0.066	0.011	-0.180	0.167	0.28
rs17603945	6	7 158 015	A	G	0.028	0.004	-0.118	0.060	0.05
rs9392918	6	7 653 630	T	C	-0.041	0.003	0.022	0.044	0.63
rs9328445	6	7 737 946	T	C	-0.042	0.004	0.004	0.044	0.92
rs9405356	6	7 749 376	T	C	0.025	0.004	-0.042	0.046	0.37
rs17330192	6	17 697 354	T	C	-0.019	0.003	-0.005	0.052	0.92
rs1047014	6	19 949 472	T	C	-0.033	0.004	0.038	0.050	0.45
rs4141885	6	26 265 460	A	T	0.048	0.008	0.000	0.077	1
rs806794	6	26 308 656	A	G	0.055	0.003	-0.007	0.050	0.89
rs1265097	6	31 214 438	A	C	-0.04	0.005	0.047	0.073	0.51
rs12204421	6	33 736 841	A	G	0.026	0.003	0.035	0.050	0.48
rs3957165	6	33 892 842	T	C	0.028	0.004	-0.073	0.059	0.22
rs12214804	6	34 296 844	T	C	-0.087	0.006	-0.104	0.083	0.21
rs3800461	6	34 724 300	C	G	0.053	0.005	0.072	0.069	0.3
rs6919534	6	35 354 881	A	G	0.032	0.005	-0.075	0.068	0.27
rs6899744	6	35 394 273	T	G	-0.103	0.014	-0.345	0.202	0.09
rs4713902	6	35 722 004	T	C	0.021	0.004	0.051	0.053	0.34
rs16895130	6	42 032 909	A	G	-0.025	0.003	0.016	0.048	0.73
rs1040941	6	44 647 739	A	G	0.017	0.003	-0.009	0.045	0.85
rs10948222	6	45 352 393	T	C	-0.032	0.003	-0.041	0.047	0.38
rs9395264	6	47 582 981	T	G	-0.02	0.003	0.076	0.048	0.12
rs12190423	6	72 259 432	C	G	-0.016	0.003	-0.059	0.045	0.19
rs12209223	6	76 221 309	A	C	0.046	0.005	-0.070	0.082	0.4
rs6903448	6	76 230 552	T	C	-0.032	0.004	-0.065	0.063	0.31
rs648831	6	81 012 927	T	C	0.027	0.003	-0.013	0.049	0.8
rs1341278	6	81 095 640	T	G	-0.044	0.007	-0.138	0.107	0.2
rs9443804	6	81 372 316	A	G	-0.021	0.003	0.009	0.046	0.84
rs3828760	6	82 513 703	T	C	0.032	0.005	0.089	0.067	0.18
rs761391	6	85 504 822	T	C	-0.021	0.003	0.106	0.044	0.02
rs314263	6	105 499 438	T	C	-0.043	0.003	-0.062	0.049	0.21
rs479744	6	109 126 725	T	G	-0.024	0.004	-0.067	0.060	0.26
rs6920372	6	109 830 632	A	G	-0.026	0.003	0.008	0.045	0.85
rs2145357	6	116 558 135	A	G	-0.022	0.003	0.002	0.050	0.97
rs1405212	6	117 597 357	T	C	-0.023	0.003	0.015	0.047	0.75
rs389663	6	117 974 744	T	C	0.023	0.003	0.000	0.053	1
rs4895801	6	126 258 096	C	G	-0.018	0.003	-0.002	0.045	0.96
rs1155939	6	126 907 826	A	C	0.042	0.003	-0.029	0.044	0.5
rs1415701	6	130 387 528	A	G	-0.031	0.004	-0.073	0.056	0.19
rs7740107	6	130 416 154	A	T	-0.034	0.003	0.011	0.050	0.83
rs6921207	6	131 369 649	A	G	0.022	0.003	0.053	0.045	0.24
rs7743622	6	132 772 065	C	G	-0.018	0.003	0.031	0.053	0.56
rs7745166	6	142 659 373	A	C	-0.026	0.003	0.003	0.050	0.95
rs4896582	6	142 745 570	A	G	-0.051	0.003	0.130	0.048	0.01
rs6911389	6	144 121 322	T	G	0.018	0.003	-0.075	0.047	0.11
rs2748483	6	146 377 253	A	T	0.018	0.003	0.035	0.045	0.44
rs6902771	6	152 199 574	T	C	0.029	0.003	0.045	0.044	0.31
rs3020418	6	152 386 855	A	G	0.03	0.003	0.083	0.047	0.08
rs11156098	6	156 629 523	T	C	0.029	0.005	-0.130	0.067	0.05
rs1832871	6	158 642 022	A	G	0.021	0.003	-0.060	0.051	0.24
rs9456307	6	158 849 430	A	T	-0.05	0.007	0.020	0.106	0.85
rs486359	6	160 694 431	C	G	0.017	0.003	0.017	0.045	0.71
rs991946	6	166 249 852	T	C	-0.022	0.003	-0.005	0.047	0.91
rs2763273	6	168 577 472	T	C	-0.022	0.003	0.025	0.052	0.62
rs7774834	6	169 091 656	A	C	0.019	0.003	0.029	0.044	0.51
rs798497	7	2 762 483	A	G	0.057	0.003	0.006	0.049	0.9
rs4725061	7	8 053 164	A	G	-0.02	0.003	-0.019	0.052	0.72
rs929637	7	12 243 047	T	G	-0.022	0.004	-0.042	0.052	0.41
rs17140875	7	19 214 803	T	G	-0.041	0.007	-0.045	0.110	0.68
rs2390151	7	19 608 625	T	G	0.033	0.004	0.018	0.059	0.76
rs3807931	7	20 348 199	A	G	0.027	0.003	-0.075	0.045	0.1
rs7782764	7	23 442 444	A	G	0.029	0.005	0.097	0.069	0.16
rs12538407	7	23 487 841	A	G	0.043	0.003	0.020	0.047	0.66
rs1055144	7	25 837 634	T	C	0.022	0.004	-0.152	0.058	0.01
rs552707	7	28 171 828	T	C	0.047	0.003	0.000	0.050	1
rs12533079	7	28 717 662	T	G	0.022	0.004	0.035	0.054	0.51
rs6462432	7	32 902 049	A	G	0.017	0.003	-0.040	0.048	0.4
rs6974574	7	38 076 598	A	T	-0.031	0.003	0.024	0.046	0.6
rs1007358	7	46 167 880	A	G	-0.02	0.004	-0.001	0.052	0.99
rs6949739	7	46 383 928	A	T	-0.037	0.005	-0.106	0.089	0.23
rs2715094	7	50 697 946	A	G	-0.021	0.003	0.034	0.053	0.52
rs1113765	7	55 856 828	A	G	-0.025	0.004	-0.003	0.067	0.97
rs12669267	7	72 942 572	T	C	-0.029	0.005	0.103	0.065	0.11
rs17807185	7	77 146 231	A	G	-0.022	0.003	0.073	0.046	0.11
rs42039	7	92 082 358	T	C	0.051	0.004	0.005	0.055	0.93
rs2188177	7	92 497 096	T	C	0.018	0.003	0.030	0.046	0.51
rs6971575	7	95 877 584	C	G	0.022	0.004	0.041	0.053	0.44
rs6952113	7	120 564 855	A	G	-0.018	0.003	-0.016	0.047	0.73
rs6962887	7	134 696 326	T	G	0.022	0.003	0.021	0.050	0.68
rs4875421	8	4 814 740	A	T	-0.019	0.003	-0.061	0.044	0.16
rs429433	8	8 785 304	A	G	0.046	0.007	-0.096	0.112	0.39
rs7834383	8	13 317 848	T	G	0.021	0.003	-0.033	0.051	0.51
rs7823327	8	22 618 297	T	G	0.019	0.003	-0.040	0.044	0.36
rs4273857	8	23 228 998	A	G	0.028	0.003	-0.051	0.055	0.35
rs17088184	8	23 431 180	C	G	-0.026	0.004	-0.041	0.062	0.51
rs2013265	8	24 148 445	T	C	-0.027	0.003	0.007	0.050	0.9
rs3812423	8	25 354 627	C	G	-0.021	0.003	0.052	0.046	0.26
rs568610	8	27 583 914	T	C	0.023	0.003	0.006	0.051	0.9
rs6988484	8	49 576 333	T	C	-0.023	0.003	0.047	0.049	0.34
rs10958476	8	57 258 362	T	C	-0.043	0.004	0.058	0.055	0.29
rs9650315	8	57 318 152	T	G	-0.057	0.005	-0.150	0.067	0.03
rs2956605	8	76 045 609	A	C	0.027	0.003	-0.075	0.048	0.12
rs16939034	8	76 203 138	T	C	0.036	0.006	-0.020	0.073	0.78
rs4735677	8	78 310 746	A	T	-0.036	0.003	0.033	0.048	0.49
rs7007200	8	109 854 114	C	G	-0.017	0.003	0.063	0.046	0.17
rs2737220	8	116 706 860	T	C	0.016	0.003	-0.062	0.045	0.17
rs1550162	8	117 632 713	A	G	-0.024	0.003	0.079	0.048	0.1
rs1599473	8	120 544 539	T	G	-0.026	0.003	0.028	0.055	0.61
rs11779459	8	124 049 732	T	C	0.018	0.003	-0.057	0.053	0.28
rs8180991	8	126 569 532	C	G	0.029	0.004	0.017	0.054	0.75
rs4733724	8	130 792 910	A	G	0.05	0.004	0.007	0.055	0.9
rs894343	8	135 681 777	A	G	0.029	0.005	-0.054	0.048	0.26
rs1036821	8	135 719 665	A	G	-0.047	0.004	0.027	0.047	0.56
rs6577717	8	135 723 014	T	G	0.045	0.005	-0.070	0.047	0.13
rs11783655	8	145 109 561	A	T	-0.019	0.003	0.012	0.047	0.8
rs7033940	9	6 430 419	C	G	-0.024	0.004	-0.036	0.062	0.56
rs2149163	9	16 445 833	C	G	0.02	0.003	-0.011	0.045	0.81
rs3927536	9	16 777 670	T	C	0.021	0.004	0.065	0.051	0.2
rs1576900	9	18 619 792	A	G	-0.019	0.003	0.025	0.049	0.6
rs3763631	9	35 798 334	C	G	0.021	0.003	-0.011	0.047	0.82
rs10972628	9	35 927 611	A	G	-0.02	0.003	0.075	0.052	0.15
rs7853235	9	85 850 602	T	C	0.029	0.004	0.117	0.057	0.04
rs181338	9	88 297 981	T	C	0.029	0.003	0.029	0.044	0.51
rs10780910	9	90 039 075	A	T	-0.028	0.003	0.012	0.047	0.8
rs1571892	9	93 298 657	A	C	-0.017	0.003	-0.023	0.051	0.65
rs7043114	9	94 427 804	T	C	-0.028	0.003	0.013	0.044	0.76
rs12347744	9	96 615 094	T	C	-0.056	0.006	0.018	0.104	0.86
rs4448343	9	97 306 191	A	G	-0.035	0.003	-0.006	0.045	0.9
rs817300	9	97 420 043	A	G	-0.07	0.007	0.034	0.090	0.71
rs10990303	9	97 450 226	T	C	0.032	0.004	0.058	0.054	0.28
rs7870753	9	98 241 406	A	G	-0.045	0.004	0.010	0.055	0.86
rs953199	9	99 522 797	A	C	-0.02	0.004	0.083	0.051	0.11
rs989393	9	100 783 157	T	C	0.023	0.003	0.036	0.049	0.47
rs10820814	9	107 344 321	A	C	-0.027	0.005	0.001	0.078	0.99
rs9409082	9	107 940 870	T	C	-0.026	0.004	0.026	0.050	0.59
rs902143	9	108 221 732	T	C	0.02	0.003	0.036	0.044	0.41
rs2451948	9	108 558 029	A	G	-0.024	0.004	-0.054	0.056	0.33
rs7027110	9	108 638 867	A	G	0.032	0.003	0.034	0.055	0.54
rs3739707	9	112 832 527	A	C	-0.024	0.004	-0.002	0.049	0.97
rs999599	9	116 051 416	T	C	0.017	0.003	0.009	0.045	0.84
rs10759774	9	117 208 901	A	G	0.019	0.003	-0.062	0.046	0.18
rs10119624	9	117 345 259	A	G	0.026	0.003	0.011	0.047	0.81
rs12344396	9	117 961 148	C	G	0.023	0.003	0.087	0.047	0.07
rs7033487	9	118 169 078	T	C	0.041	0.004	0.103	0.055	0.06
rs1742829	9	118 462 628	A	T	-0.038	0.006	0.081	0.086	0.34
rs7466269	9	132 453 905	A	G	0.033	0.003	0.036	0.045	0.43
rs3132297	9	136 441 687	A	G	-0.024	0.004	0.003	0.058	0.96
rs7849585	9	138 251 691	T	G	0.036	0.003	-0.075	0.048	0.12
rs3812591	9	138 461 433	T	C	-0.024	0.003	0.062	0.049	0.21
rs4332428	10	4 955 434	A	G	0.036	0.005	0.048	0.070	0.5
rs12779328	10	12 983 979	T	C	-0.028	0.003	0.007	0.051	0.89
rs4350272	10	25 096 124	A	G	0.02	0.003	0.049	0.052	0.34
rs7069985	10	27 930 837	A	G	-0.023	0.003	0.095	0.053	0.07
rs10995319	10	52 432 893	T	C	0.019	0.003	0.037	0.054	0.49
rs10997979	10	69 607 198	A	G	-0.018	0.003	-0.006	0.044	0.9
rs4746769	10	69 866 586	T	C	0.024	0.004	-0.008	0.059	0.89
rs1923367	10	80 802 835	C	G	-0.029	0.003	0.036	0.044	0.41
rs2631676	10	93 027 389	A	G	-0.028	0.004	-0.024	0.066	0.72
rs915506	10	97 795 064	A	G	-0.019	0.003	-0.002	0.046	0.97
rs11599750	10	101 795 432	T	C	-0.022	0.003	-0.008	0.044	0.86
rs10883563	10	102 674 370	A	C	0.023	0.003	-0.059	0.044	0.18
rs7899004	10	104 331 425	T	C	0.024	0.003	0.066	0.046	0.15
rs6584575	10	105 567 399	A	G	0.032	0.005	-0.054	0.078	0.49
rs11198820	10	120 951 033	C	G	0.027	0.005	0.024	0.074	0.74
rs291979	10	121 119 787	A	G	0.03	0.004	0.011	0.054	0.83
rs1614303	10	123 386 796	T	G	0.023	0.004	0.040	0.057	0.48
rs7097701	10	124 161 847	T	C	-0.016	0.003	0.048	0.044	0.27
rs10794175	10	126 348 063	T	G	0.021	0.003	-0.087	0.045	0.05
rs11245515	10	126 814 058	T	C	0.017	0.003	0.006	0.044	0.89
rs11244750	10	127 663 867	T	C	0.018	0.003	0.010	0.051	0.84
rs2272566	11	234 552	A	G	0.016	0.003	-0.039	0.044	0.39
rs4320932	11	2 128 177	T	C	0.028	0.004	0.045	0.054	0.41
rs17659078	11	2 241 166	A	C	0.019	0.003	-0.047	0.056	0.4
rs2237886	11	2 767 307	T	C	0.042	0.005	0.050	0.075	0.51
rs6485978	11	12 634 991	T	C	-0.022	0.003	-0.036	0.044	0.4
rs2099745	11	12 880 841	A	G	-0.036	0.006	0.164	0.095	0.09
rs10766065	11	13 234 537	T	C	-0.019	0.003	0.019	0.050	0.71
rs7126398	11	14 225 305	C	G	0.047	0.006	-0.052	0.094	0.58
rs2915404	11	14 361 401	T	C	0.018	0.003	0.077	0.045	0.09
rs757081	11	17 308 259	C	G	-0.024	0.003	0.030	0.049	0.54
rs10767838	11	30 304 503	A	G	0.025	0.003	-0.112	0.048	0.02
rs3802758	11	45 892 611	A	G	0.041	0.007	0.106	0.085	0.21
rs1681630	11	47 925 728	T	C	0.031	0.003	-0.074	0.049	0.13
rs1945237	11	55 986 645	T	C	-0.03	0.005	0.048	0.081	0.55
rs3782089	11	65 093 395	T	C	-0.053	0.007	0.050	0.098	0.61
rs7112925	11	66 582 736	T	C	-0.023	0.003	0.065	0.045	0.15
rs2510396	11	68 174 228	C	G	0.029	0.004	0.033	0.068	0.63
rs4357716	11	68 872 342	T	C	0.032	0.005	-0.150	0.077	0.05
rs2509133	11	69 611 365	T	C	-0.02	0.003	-0.081	0.046	0.08
rs11236294	11	74 417 582	T	G	0.018	0.003	-0.033	0.050	0.51
rs632124	11	118 118 445	A	T	0.022	0.003	-0.055	0.047	0.24
rs10790381	11	119 762 705	A	G	0.027	0.004	0.038	0.058	0.51
rs1461503	11	122 350 285	A	C	-0.018	0.003	0.063	0.044	0.15
rs11612228	12	447 245	T	C	0.02	0.003	-0.059	0.050	0.24
rs2856321	12	11 747 040	A	G	-0.031	0.003	-0.120	0.047	0.01
rs12228415	12	14 411 968	A	G	-0.017	0.003	0.036	0.045	0.43
rs4326884	12	20 427 638	A	G	0.018	0.003	0.050	0.045	0.27
rs10770705	12	20 748 734	A	C	0.03	0.003	-0.063	0.049	0.2
rs11047239	12	24 099 047	C	G	-0.022	0.003	0.007	0.048	0.89
rs10492364	12	28 003 523	T	C	0.022	0.004	-0.090	0.052	0.08
rs11049611	12	28 491 511	T	C	-0.037	0.003	0.004	0.049	0.94
rs12820411	12	28 843 609	C	G	-0.02	0.003	0.009	0.046	0.84
rs10843390	12	29 388 258	T	C	0.025	0.003	-0.031	0.053	0.56
rs10880969	12	45 113 290	T	C	-0.023	0.003	-0.009	0.047	0.85
rs2306694	12	54 966 903	A	G	-0.047	0.006	0.023	0.085	0.78
rs10877030	12	56 542 981	T	G	0.023	0.003	-0.091	0.048	0.06
rs2164968	12	63 963 353	T	C	-0.018	0.003	0.021	0.045	0.65
rs8756	12	64 646 019	A	C	-0.054	0.003	-0.054	0.046	0.23
rs10748128	12	68 113 925	T	G	0.038	0.003	-0.029	0.049	0.55
rs17783015	12	88 755 517	T	C	-0.025	0.004	-0.062	0.061	0.31
rs11107062	12	92 443 971	T	C	0.027	0.004	0.069	0.064	0.28
rs3825199	12	92 501 085	A	G	-0.054	0.004	-0.045	0.053	0.39
rs10859567	12	92 651 056	T	G	0.041	0.003	-0.025	0.045	0.58
rs7971536	12	100 897 919	A	T	-0.028	0.003	-0.025	0.046	0.58
rs833706	12	101 586 727	A	G	0.02	0.004	0.014	0.051	0.79
rs2164747	12	102 868 966	A	G	-0.028	0.005	-0.082	0.069	0.24
rs2888893	12	105 862 761	T	C	-0.017	0.003	0.020	0.044	0.65
rs11616067	12	114 877 557	A	G	0.02	0.004	0.017	0.055	0.75
rs4767473	12	115 849 889	A	G	0.025	0.004	0.134	0.065	0.04
rs497273	12	119 689 065	C	G	0.019	0.003	0.017	0.047	0.71
rs11057552	12	123 316 848	A	T	0.023	0.004	0.038	0.064	0.55
rs1809889	12	123 367 179	T	C	0.026	0.004	-0.009	0.050	0.85
rs1199734	13	20 468 246	T	G	-0.021	0.004	0.050	0.064	0.43
rs11618507	13	29 070 751	T	G	0.023	0.004	0.070	0.062	0.26
rs12323101	13	32 041 406	A	G	0.021	0.003	-0.031	0.047	0.51
rs12863103	13	32 621 244	T	C	-0.02	0.003	-0.056	0.050	0.27
rs6561319	13	46 010 121	A	C	0.021	0.003	0.013	0.046	0.78
rs12871822	13	48 099 041	T	G	-0.018	0.003	0.000	0.049	1
rs7334755	13	49 367 914	T	C	-0.023	0.004	0.088	0.060	0.14
rs2687950	13	49 616 469	T	C	0.026	0.004	0.006	0.051	0.91
rs1753637	13	49 982 174	T	G	0.025	0.003	-0.088	0.054	0.1
rs3118905	13	50 003 335	A	G	-0.044	0.004	0.088	0.051	0.09
rs4883972	13	73 956 482	C	G	0.019	0.003	0.002	0.044	0.96
rs3818416	13	77 372 469	A	C	-0.021	0.004	0.073	0.052	0.16
rs11616380	13	79 603 316	T	G	0.02	0.003	-0.117	0.056	0.04
rs6563199	13	80 448 450	T	C	0.018	0.003	0.050	0.049	0.31
rs7319045	13	90 822 575	A	G	0.024	0.003	0.072	0.045	0.11
rs7985356	13	114 045 564	A	T	-0.023	0.003	-0.025	0.054	0.64
rs17792664	14	20 960 523	C	G	-0.033	0.004	0.041	0.070	0.56
rs8017130	14	22 828 996	A	G	-0.023	0.003	-0.049	0.047	0.3
rs1950500	14	23 900 690	T	C	0.031	0.003	-0.005	0.049	0.92
rs6571772	14	36 547 212	A	T	0.018	0.003	-0.029	0.048	0.55
rs4901537	14	54 272 876	C	G	-0.026	0.004	0.003	0.057	0.96
rs11624136	14	58 758 573	A	G	0.017	0.003	0.008	0.045	0.86
rs2781373	14	64 637 968	A	G	-0.021	0.003	0.034	0.046	0.46
rs1980850	14	67 716 941	A	G	-0.029	0.004	0.057	0.065	0.38
rs2058092	14	73 002 719	T	C	0.017	0.003	-0.017	0.048	0.72
rs862034	14	74 060 499	A	G	-0.03	0.003	-0.024	0.046	0.6
rs10140101	14	74 108 442	T	C	0.017	0.003	-0.015	0.044	0.73
rs7154721	14	91 497 101	T	C	0.027	0.003	0.019	0.044	0.66
rs1190545	14	101 973 932	C	G	0.024	0.003	0.045	0.050	0.37
rs12882130	14	102 948 527	C	G	0.024	0.003	0.053	0.050	0.29
rs10152739	15	36 271 158	A	T	-0.023	0.003	-0.059	0.051	0.25
rs1036477	15	46 702 218	A	G	0.032	0.005	0.048	0.068	0.48
rs10744956	15	49 056 921	A	G	-0.021	0.004	-0.062	0.054	0.26
rs16964211	15	49 317 787	A	G	-0.044	0.007	-0.054	0.098	0.58
rs782930	15	59 195 654	A	G	-0.019	0.003	-0.001	0.051	0.98
rs7177711	15	60 167 263	A	G	0.021	0.003	0.074	0.045	0.11
rs7162825	15	61 226 239	T	C	0.016	0.003	-0.019	0.044	0.67
rs17264185	15	64 784 141	A	G	-0.021	0.003	-0.042	0.049	0.39
rs731874	15	65 233 885	A	G	0.02	0.003	0.122	0.061	0.05
rs10152591	15	67 835 211	A	C	0.044	0.005	0.078	0.079	0.32
rs11634405	15	69 871 747	A	G	0.019	0.003	0.067	0.049	0.17
rs4337252	15	72 013 818	C	G	0.03	0.003	-0.086	0.044	0.05
rs16968242	15	74 527 274	C	G	-0.034	0.006	-0.094	0.085	0.27
rs12914466	15	79 623 693	A	G	0.017	0.003	-0.001	0.048	0.98
rs17349981	15	80 018 975	A	T	0.028	0.004	-0.045	0.064	0.48
rs2257011	15	82 057 149	T	G	0.027	0.004	0.077	0.046	0.09
rs7162542	15	82 305 294	C	G	-0.03	0.004	-0.005	0.044	0.92
rs1348002	15	86 914 142	C	G	0.02	0.003	0.049	0.049	0.31
rs11633371	15	87 157 836	T	G	0.024	0.003	0.035	0.049	0.47
rs2280470	15	87 196 630	A	G	0.031	0.003	-0.079	0.052	0.13
rs3817428	15	87 216 251	C	G	0.022	0.004	-0.045	0.055	0.41
rs2238300	15	87 652 584	A	G	-0.018	0.003	0.034	0.045	0.45
rs8028843	15	91 829 153	T	C	0.017	0.003	0.019	0.048	0.7
rs7181724	15	92 352 611	A	G	-0.02	0.003	-0.014	0.052	0.78
rs2573625	15	98 330 681	T	C	0.03	0.003	0.013	0.048	0.79
rs4246302	15	98 505 490	A	G	-0.027	0.003	0.073	0.049	0.13
rs4548838	15	98 578 713	T	C	0.034	0.003	0.009	0.045	0.84
rs7170986	15	99 450 390	A	G	-0.019	0.003	-0.029	0.056	0.6
rs8042424	15	99 580 062	T	C	-0.022	0.004	0.069	0.051	0.18
rs11648796	16	732 191	A	G	-0.034	0.004	-0.001	0.060	0.99
rs12597498	16	930 816	T	C	0.018	0.003	0.038	0.045	0.4
rs2014467	16	2 276 395	T	C	-0.019	0.003	-0.053	0.048	0.26
rs12926008	16	2 428 212	T	C	-0.023	0.003	0.025	0.050	0.61
rs129963	16	3 736 148	T	C	-0.02	0.003	-0.073	0.050	0.15
rs2531992	16	3 961 735	A	G	-0.025	0.004	0.042	0.061	0.49
rs960006	16	4 851 196	T	C	-0.021	0.003	0.018	0.044	0.68
rs2023693	16	20 787 541	A	G	-0.017	0.003	0.015	0.045	0.74
rs11642612	16	29 937 696	A	C	-0.017	0.003	-0.008	0.046	0.86
rs4785393	16	48 816 984	A	G	-0.023	0.004	-0.035	0.058	0.54
rs9929889	16	49 651 539	T	C	-0.018	0.003	-0.081	0.047	0.09
rs8058684	16	52 072 619	A	G	0.021	0.003	-0.015	0.049	0.76
rs1966913	16	65 941 727	A	T	0.042	0.007	-0.139	0.115	0.23
rs3790086	16	68 445 208	C	G	0.023	0.003	0.054	0.044	0.22
rs217181	16	70 671 503	T	C	0.024	0.004	-0.036	0.061	0.55
rs11640018	16	73 885 809	T	C	-0.019	0.003	0.052	0.047	0.27
rs4243206	16	80 147 484	A	C	0.023	0.004	0.112	0.061	0.07
rs6420435	16	80 741 702	A	C	0.025	0.004	-0.050	0.056	0.37
rs2326458	16	83 545 180	A	C	-0.022	0.004	-0.081	0.049	0.1
rs4843367	16	84 975 391	T	C	-0.02	0.003	-0.013	0.046	0.79
rs300039	16	85 246 477	T	C	-0.023	0.004	-0.031	0.057	0.59
rs3748394	16	85 918 001	C	G	-0.019	0.003	-0.038	0.051	0.45
rs2377058	16	88 262 332	A	G	-0.027	0.003	0.026	0.046	0.57
rs11861084	16	88 403 211	A	C	0.019	0.003	-0.015	0.044	0.73
rs870183	17	546 561	A	G	-0.017	0.003	0.015	0.045	0.74
rs9217	17	7 303 812	T	C	-0.03	0.003	-0.056	0.047	0.23
rs8073177	17	7 381 308	T	C	-0.021	0.004	0.019	0.057	0.74
rs1625895	17	7 518 840	T	C	-0.032	0.005	0.007	0.063	0.91
rs8067165	17	7 972 661	C	G	-0.022	0.003	-0.075	0.045	0.09
rs8069300	17	11 924 957	C	G	-0.016	0.003	0.069	0.044	0.12
rs3809790	17	24 979 666	T	C	-0.022	0.003	0.013	0.046	0.78
rs9889755	17	26 258 631	T	C	0.039	0.005	0.025	0.070	0.72
rs3760318	17	26 271 841	A	G	-0.054	0.003	0.053	0.044	0.22
rs2028067	17	27 263 811	T	C	-0.033	0.004	0.098	0.056	0.08
rs2338115	17	34 183 104	T	C	0.024	0.003	-0.062	0.044	0.17
rs584828	17	35 852 756	T	C	-0.028	0.003	0.068	0.046	0.14
rs3169906	17	35 886 287	C	G	0.024	0.004	0.043	0.058	0.46
rs9766	17	38 106 367	A	G	0.021	0.003	-0.030	0.044	0.5
rs4986172	17	40 571 807	T	C	-0.038	0.003	0.009	0.045	0.84
rs8073371	17	43 451 275	T	C	-0.029	0.004	-0.021	0.056	0.7
rs6504389	17	43 998 363	C	G	0.023	0.004	0.040	0.066	0.55
rs318095	17	44 329 733	T	C	0.023	0.003	-0.074	0.048	0.12
rs2072153	17	44 745 013	C	G	0.024	0.003	-0.025	0.049	0.61
rs4605213	17	46 599 746	C	G	0.019	0.003	-0.042	0.048	0.38
rs11867943	17	51 584 841	A	T	-0.027	0.005	0.104	0.073	0.15
rs1401795	17	52 194 651	A	G	0.03	0.003	0.050	0.045	0.26
rs2378870	17	56 993 405	T	C	0.022	0.003	-0.053	0.045	0.23
rs2044124	17	59 199 157	T	C	0.045	0.007	0.002	0.103	0.99
rs2854207	17	59 300 839	C	G	-0.04	0.004	-0.009	0.056	0.87
rs2070776	17	59 361 230	A	G	-0.026	0.003	0.044	0.046	0.34
rs3923086	17	60 979 950	A	C	-0.025	0.003	0.022	0.044	0.62
rs2072268	17	63 814 947	A	G	-0.021	0.003	0.043	0.044	0.33
rs10083886	17	67 434 950	T	C	0.02	0.003	0.011	0.049	0.82
rs2117563	17	70 880 580	A	G	-0.025	0.004	-0.075	0.056	0.18
rs1552173	17	74 230 437	T	C	-0.018	0.003	0.049	0.045	0.28
rs4239020	17	77 769 930	T	C	-0.021	0.003	-0.012	0.048	0.8
rs692964	18	13 084 132	A	G	-0.019	0.003	0.036	0.045	0.43
rs14062	18	17 704 301	A	G	-0.018	0.003	-0.006	0.048	0.9
rs4369779	18	18 989 406	T	C	-0.056	0.004	-0.067	0.055	0.23
rs11661645	18	44 142 768	A	G	0.019	0.003	-0.044	0.049	0.37
rs12454567	18	44 524 112	A	G	0.027	0.005	0.016	0.070	0.82
rs2337143	18	44 736 068	A	G	0.018	0.003	0.012	0.052	0.81
rs12458127	18	44 911 356	T	C	-0.041	0.006	0.069	0.090	0.44
rs9967417	18	45 213 498	C	G	-0.037	0.003	-0.034	0.045	0.45
rs11152213	18	56 003 928	A	C	-0.025	0.004	-0.047	0.053	0.37
rs8097893	18	73 112 043	A	G	0.044	0.007	0.116	0.112	0.3
rs11659752	18	75 323 850	T	G	0.025	0.003	0.080	0.050	0.11
rs11880992	19	2 127 403	A	G	0.032	0.003	0.043	0.045	0.34
rs2074977	19	3 385 028	A	C	-0.028	0.003	0.014	0.048	0.76
rs891088	19	7 135 762	A	G	-0.027	0.003	0.018	0.051	0.73
rs1346490	19	7 195 233	A	C	0.018	0.003	-0.085	0.050	0.09
rs6511689	19	10 182 089	T	C	0.019	0.003	0.065	0.046	0.16
rs8102380	19	10 662 185	A	G	-0.021	0.003	0.050	0.047	0.29
rs7259684	19	12 047 611	A	G	-0.039	0.006	-0.025	0.090	0.78
rs8103068	19	17 383 869	T	C	0.032	0.005	0.030	0.061	0.62
rs10401193	19	19 452 066	A	G	0.023	0.004	0.057	0.057	0.32
rs8103992	19	19 526 643	A	C	0.024	0.004	0.047	0.056	0.4
rs7253628	19	35 739 109	A	G	-0.024	0.004	0.073	0.062	0.24
rs4802134	19	43 038 525	A	G	0.027	0.004	-0.001	0.050	0.98
rs4803468	19	46 614 192	A	G	0.029	0.003	0.014	0.045	0.75
rs11880124	19	47 375 631	A	G	0.041	0.005	-0.097	0.075	0.2
rs2682587	19	48 774 269	A	C	0.024	0.004	-0.044	0.059	0.45
rs2059877	19	52 880 621	T	G	0.019	0.003	0.066	0.049	0.18
rs7273787	20	4 046 567	A	G	-0.022	0.003	0.107	0.051	0.04
rs17721822	20	6 417 596	A	G	-0.024	0.003	-0.079	0.047	0.09
rs1884897	20	6 560 832	A	G	0.038	0.003	0.006	0.045	0.9
rs6085662	20	6 646 372	C	G	0.021	0.003	-0.005	0.047	0.91
rs6080830	20	17 719 113	A	G	0.016	0.003	-0.054	0.045	0.23
rs7261425	20	20 016 635	C	G	0.021	0.003	-0.061	0.056	0.28
rs8117259	20	20 296 253	T	C	-0.023	0.004	0.015	0.054	0.78
rs6137287	20	21 128 259	T	C	0.02	0.003	-0.037	0.053	0.49
rs1074683	20	31 768 314	C	G	0.047	0.003	0.012	0.051	0.82
rs1535466	20	33 182 367	A	G	-0.038	0.003	0.064	0.052	0.21
rs143384	20	33 489 170	A	G	-0.063	0.004	0.052	0.053	0.32
rs2425163	20	33 896 084	A	G	-0.035	0.004	0.079	0.055	0.15
rs4812586	20	34 978 087	A	G	0.033	0.004	-0.114	0.060	0.06
rs2224538	20	37 985 492	T	C	0.018	0.003	-0.060	0.048	0.21
rs17450430	20	47 205 671	A	T	-0.034	0.003	-0.021	0.054	0.69
rs6020202	20	48 068 228	A	G	-0.021	0.004	-0.039	0.053	0.46
rs1326023	20	54 275 785	A	G	0.024	0.003	-0.059	0.048	0.23
rs2057291	20	56 905 438	A	G	0.02	0.003	-0.041	0.047	0.37
rs6061231	20	60 390 312	A	C	-0.02	0.003	0.002	0.054	0.97
rs2829941	21	26 130 806	T	G	0.017	0.003	-0.057	0.045	0.21
rs2834442	21	34 612 656	A	T	0.024	0.003	-0.003	0.048	0.95
rs9977276	21	46 260 755	T	G	-0.023	0.004	0.017	0.053	0.75
rs7284476	22	36 459 278	A	G	0.016	0.003	-0.020	0.045	0.66
rs738288	22	38 237 607	A	G	-0.019	0.003	0.005	0.046	0.91
rs11090631	22	44 225 035	T	C	0.022	0.004	-0.048	0.057	0.39
Notes: *Beta: Effect of SNP on height; **BetaYG: effect of SNP on HNC status; SE: Standard Error.
